# Supplementary material for: Induction of Stem-Cell-Derived Cardiomyogenesis by Fibroblast Growth Factor 10 (FGF10) and Its Interplay with Cardiotrophin-1 (CT-1)
Source: Biology (Basel). 2022 Mar 30;11(4):534. doi: 10.3390/biology11040534 (PMC9026462; doi:10.3390/biology11040534)
Supplement: Supplementary file 1 [file biology-11-00534-s001.zip]

Archive with 1 entries (1 files):
- biology-1641253-supplementary.pdf
